# Supplementary material for: Heparin-Binding Hemagglutinin-Induced Trained Immunity in Macrophages: Implications for Antimycobacterial Defense
Source: Biomolecules. 2025 Jul 4;15(7):959. doi: 10.3390/biom15070959 (PMC12292597; doi:10.3390/biom15070959)
Supplement: Supplementary file 1 [file biomolecules-15-00959-s001.zip]

Archive with 3 entries (3 files):
- Excel S1-Summary of statistical comparisons among all treatment groups in cytokine mRNA expression.xlsx
- File S1-Supplementary Figure 1-3.pdf
- File S2-raw data.zip
