# Supplementary material for: Heparin-Binding Hemagglutinin-Induced Trained Immunity in Macrophages: Implications for Antimycobacterial Defense
Source: Biomolecules. 2025 Jul 4;15(7):959. doi: 10.3390/biom15070959 (PMC12292597; doi:10.3390/biom15070959)
Supplement: Supplementary file 1 [file biomolecules-15-00959-s001.zip › Excel S1-Summary of statistical comparisons among all treatment groups in cytokine mRNA expression.xlsx]

## Sheet: RAW264.7
cytokine	Fold change				statistical comparisons using Ordinary one-way ANOVA followed by Tukey’s multiple comparisons test
IL-1β	Control	LPS	1μgHBHA+LPS	6μgHBHA+LPS	Tukey's multiple comparisons test	Mean Diff.	95.00% CI of diff.	Below threshold?	Summary	Adjusted P Value
	1	73.3672	222.732	82.3759	Control vs. LPS	-82	-130.4 to -33.61	Yes	**	0.0028
	1	74.0009	193.749	81.8086	Control vs. 1μgHBHA+LPS	-221.4	-269.8 to -173.1	Yes	****	<0.0001
	1	101.627	250.857	111.801	Control vs. 6μgHBHA+LPS	-91	-139.4 to -42.60	Yes	**	0.0014
					LPS vs. 1μgHBHA+LPS	-139.4	-187.8 to -91.06	Yes	****	<0.0001
					LPS vs. 6μgHBHA+LPS	-8.997	-57.39 to 39.39	No	ns	0.9307
					1μgHBHA+LPS vs. 6μgHBHA+LPS	130.5	82.06 to 178.8	Yes	***	0.0001
IL-6	Control	LPS	1μgHBHA+LPS	6μgHBHA+LPS	Tukey's multiple comparisons test	Mean Diff.	95.00% CI of diff.	Below threshold?	Summary	Adjusted P Value
	1	199.044	401.782	174.436	Control vs. LPS	-179.9	-262.2 to -97.69	Yes	***	0.0005
	1	176.625	284.933	162.068	Control vs. 1μgHBHA+LPS	-333.6	-415.8 to -251.3	Yes	****	<0.0001
	1	167.12	316.993	172.216	Control vs. 6μgHBHA+LPS	-168.6	-250.8 to -86.33	Yes	***	0.0008
					LPS vs. 1μgHBHA+LPS	-153.6	-235.9 to -71.40	Yes	**	0.0015
					LPS vs. 6μgHBHA+LPS	11.36	-70.89 to 93.60	No	ns	0.9693
					1μgHBHA+LPS vs. 6μgHBHA+LPS	165	82.75 to 247.2	Yes	***	0.0009
TNF-α	Control	LPS	1μgHBHA+LPS	6μgHBHA+LPS	Tukey's multiple comparisons test	Mean Diff.	95.00% CI of diff.	Below threshold?	Summary	Adjusted P Value
	1	2.08838	2.09504	1.84694	Control vs. LPS	-1.004	-1.240 to -0.7672	Yes	****	<0.0001
	1	2.07206	2.12551	1.73658	Control vs. 1μgHBHA+LPS	-1.053	-1.290 to -0.8168	Yes	****	<0.0001
	1	1.85013	1.9391	1.71562	Control vs. 6μgHBHA+LPS	-0.7664	-1.003 to -0.5300	Yes	****	<0.0001
					LPS vs. 1μgHBHA+LPS	-0.04969	-0.2861 to 0.1867	No	ns	0.9043
					LPS vs. 6μgHBHA+LPS	0.2371	0.0007769 to 0.4735	Yes	*	0.0493
					1μgHBHA+LPS vs. 6μgHBHA+LPS	0.2868	0.05047 to 0.5232	Yes	*	0.0194

## Sheet: THP-1
cytokine	Fold change				statistical comparisons using Ordinary one-way ANOVA followed by Tukey’s multiple comparisons test
IL-1β	Control	LPS	1μgHBHA+LPS	6μgHBHA+LPS	Tukey's multiple comparisons test	Mean Diff.	95.00% CI of diff.	Below threshold?	Summary	Adjusted P Value
	1	0.946961	2.21183	1.767	Control vs. LPS	0.2612	-0.1626 to 0.6850	No	ns	0.2601
	1	0.662855	2.08378	1.61829	Control vs. 1μgHBHA+LPS	-1.084	-1.558 to -0.6100	Yes	***	0.0006
	1	0.606701	1.95573	1.99688	Control vs. 6μgHBHA+LPS	-0.7941	-1.218 to -0.3703	Yes	**	0.0019
					LPS vs. 1μgHBHA+LPS	-1.345	-1.819 to -0.8711	Yes	***	0.0001
					LPS vs. 6μgHBHA+LPS	-1.055	-1.479 to -0.6314	Yes	***	0.0003
					1μgHBHA+LPS vs. 6μgHBHA+LPS	0.2897	-0.1841 to 0.7635	No	ns	0.2652
IL-6	Control	LPS	1μgHBHA+LPS	6μgHBHA+LPS	Tukey's multiple comparisons test	Mean Diff.	95.00% CI of diff.	Below threshold?	Summary	Adjusted P Value
	1	1.05138	1.90474	1.59347	Control vs. LPS	-0.06732	-0.6175 to 0.4829	No	ns	0.9782
	1	1.07215	2.01588	1.08767	Control vs. 1μgHBHA+LPS	-1.129	-1.679 to -0.5783	Yes	***	0.0008
	1	1.07843	2.46496	1.6144	Control vs. 6μgHBHA+LPS	-0.4318	-0.9821 to 0.1184	No	ns	0.1319
					LPS vs. 1μgHBHA+LPS	-1.061	-1.611 to -0.5110	Yes	**	0.0012
					LPS vs. 6μgHBHA+LPS	-0.3645	-0.9148 to 0.1857	No	ns	0.2252
					1μgHBHA+LPS vs. 6μgHBHA+LPS	0.6967	0.1465 to 1.247	Yes	*	0.0155
TNF-α	Control	LPS	1μgHBHA+LPS	6μgHBHA+LPS	Tukey's multiple comparisons test	Mean Diff.	95.00% CI of diff.	Below threshold?	Summary	Adjusted P Value
	1	0.88212	1.33258	0.876379	Control vs. LPS	0.1821	0.03614 to 0.3280	Yes	*	0.0168
	1	0.798709	1.3324	0.86709	Control vs. 1μgHBHA+LPS	-0.2903	-0.4362 to -0.1443	Yes	***	0.001
	1	0.773017	1.20579	0.764547	Control vs. 6μgHBHA+LPS	0.164	0.01809 to 0.3099	Yes	*	0.0287
					LPS vs. 1μgHBHA+LPS	-0.4723	-0.6182 to -0.3264	Yes	****	<0.0001
					LPS vs. 6μgHBHA+LPS	-0.01806	-0.1640 to 0.1279	No	ns	0.9775
					1μgHBHA+LPS vs. 6μgHBHA+LPS	0.4542	0.3083 to 0.6002	Yes	****	<0.0001

## Sheet: hPBMC
cytokine	Fold change				statistical comparisons using Ordinary one-way ANOVA followed by Tukey’s multiple comparisons test
IL-1β	Control	LPS	1μgHBHA+LPS	6μgHBHA+LPS	Tukey's multiple comparisons test	Mean Diff.	95.00% CI of diff.	Below threshold?	Summary	Adjusted P Value
	1	3.05374	33.6779	21.7336	Control vs. LPS	-2.29	-6.346 to 1.765	No	ns	0.3362
	1	3.49324	38.7413	23.773	Control vs. 1μgHBHA+LPS	-34.37	-38.43 to -30.32	Yes	****	<0.0001
	1	3.32445	33.6973	22.4954	Control vs. 6μgHBHA+LPS	-21.67	-25.72 to -17.61	Yes	****	<0.0001
					LPS vs. 1μgHBHA+LPS	-32.08	-36.14 to -28.03	Yes	****	<0.0001
					LPS vs. 6μgHBHA+LPS	-19.38	-23.43 to -15.32	Yes	****	<0.0001
					1μgHBHA+LPS vs. 6μgHBHA+LPS	12.7	8.649 to 16.76	Yes	****	<0.0001
IL-6	Control	LPS	1μgHBHA+LPS	6μgHBHA+LPS	Tukey's multiple comparisons test	Mean Diff.	95.00% CI of diff.	Below threshold?	Summary	Adjusted P Value
	1	3.13074	10.5329	9.18975	Control vs. LPS	-1.836	-3.317 to -0.3553	Yes	*	0.0173
	1	2.81127	9.18019	7.99106	Control vs. 1μgHBHA+LPS	-8.779	-10.26 to -7.298	Yes	****	<0.0001
	1	2.56674	9.62357	7.53903	Control vs. 6μgHBHA+LPS	-7.24	-8.721 to -5.759	Yes	****	<0.0001
					LPS vs. 1μgHBHA+LPS	-6.943	-8.424 to -5.462	Yes	****	<0.0001
					LPS vs. 6μgHBHA+LPS	-5.404	-6.885 to -3.923	Yes	****	<0.0001
					1μgHBHA+LPS vs. 6μgHBHA+LPS	1.539	0.05797 to 3.020	Yes	*	0.0419
TNF-α	Control	LPS	1μgHBHA+LPS	6μgHBHA+LPS	Tukey's multiple comparisons test	Mean Diff.	95.00% CI of diff.	Below threshold?	Summary	Adjusted P Value
	1	0.985897	1.20261	1.11584	Control vs. LPS	0.06987	-0.04944 to 0.1892	No	ns	0.3095
	1	0.91608	1.18827	0.978422	Control vs. 1μgHBHA+LPS	-0.2081	-0.3274 to -0.08877	Yes	**	0.0023
	1	0.888412	1.23336	1.00638	Control vs. 6μgHBHA+LPS	-0.03355	-0.1529 to 0.08577	No	ns	0.8052
					LPS vs. 1μgHBHA+LPS	-0.278	-0.3973 to -0.1586	Yes	***	0.0003
					LPS vs. 6μgHBHA+LPS	-0.1034	-0.2227 to 0.01590	No	ns	0.0913
					1μgHBHA+LPS vs. 6μgHBHA+LPS	0.1745	0.05522 to 0.2938	Yes	**	0.0068
